# Supplementary material for: Survival and inactivation kinetics of Salmonella enterica serovar Typhimurium in irradiated and natural poultry litter microcosms
Source: PLoS One. 2022 Apr 19;17(4):e0267178. doi: 10.1371/journal.pone.0267178 (PMC9017879; doi:10.1371/journal.pone.0267178)
Supplement: S2 Table — (XLSX) [file pone.0267178.s002.xlsx]

## Sheet: Sheet1
treatment	time	cfu	log_cfu	pH	aw	tan
natural	0	350000	5.54407	8.49	0.9262	1070
natural	0	300000	5.47712	8.33	0.9263	1330
natural	0	350000	5.54407	8.44	0.9223	1366.8
natural	1	16800	4.22531	8.52	0.923
natural	1	6300	3.79934	8.46	0.921
natural	1	17300	4.23805	8.48	0.9193
natural	2	15000	4.17609	8.51	0.9221
natural	2	710	2.85126	8.56	0.9194
natural	2	1490	3.17319	8.55	0.9174
natural	3	330	2.51851	8.76	0.9187	1255
natural	3	20	1.30103	8.76	0.9163	1270
natural	3	810	2.90849	8.76	0.917	1165.8
natural	4	3100	3.49136	8.86	0.9223
natural	4	130	2.11394	8.87	0.9193
natural	4	70	1.8451	8.95	0.9137
natural	5	30	1.47712	8.97	0.9149
natural	5	3100	3.49136	8.95	0.9202
natural	5	40	1.60206	8.86	0.9108
natural	6	20	1.30103	9.01	0.9176	1380
natural	6	5	0.69897	8.97	0.9127	1404.2
natural	6	5	0.69897	9.02	0.9167	1480
irradiated	0	1630000	6.21219	7.91	0.9218	1200
irradiated	0	1060000	6.02531	7.96	0.9182	1730
irradiated	0	1540000	6.18752	8.01	0.9181	1220
irradiated	1	24272.7	4.38512	7.84	0.9133
irradiated	1	3200	3.50515	7.87	0.9136
irradiated	1	7300	3.86332	7.92	0.9101
irradiated	2	3100	3.49136	7.82	0.9134
irradiated	2	1400	3.14613	7.89	0.9135
irradiated	2	2300	3.36173	7.86	0.9096
irradiated	3	860	2.9345	7.84	0.9119	1560
irradiated	3	240	2.38021	7.82	0.9111	1740
irradiated	3	360	2.5563	7.88	0.9097	1620
irradiated	4	200	2.30103	7.85	0.9125
irradiated	4	10	1	7.89	0.9115
irradiated	4	60	1.77815	7.89	0.9081
irradiated	5	30	1.47712	7.83	0.9087
irradiated	5	5	0.69897	7.82	0.9098
irradiated	5	250	2.39794	7.93	0.9075
irradiated	6	5	0.69897	7.85	0.9094	1701.7
irradiated	6	5	0.69897	7.92	0.9061	1663.32
irradiated	6	5	0.69897	7.85	0.9062	1760
